# Supplementary material for: Glycyrrhiza extract alleviates hemorrhagic septicemia in Triplophysa yarkandensis infected with Shewanella putrefaciens: integrated bactericidal and immunomodulatory effects
Source: Front Immunol. 2026 Jun 26;17:1839757. doi: 10.3389/fimmu.2026.1839757 (PMC13349888; doi:10.3389/fimmu.2026.1839757)
Supplement: Supplementary file 2 [file SupplementaryFile2.xlsx]

## Sheet: Figure 2
	7D survival rate post-treatment
		D1	D2	D3	D4	5D	D6	D7	Survival rate (%)
	PBS	28	24	19	16	14	13	13	43.3
	GL	29	27	24	20	17	17	17	58.1
	FFC	30	30	29	27	25	25	25	83.9
	Bacterial loads in different tissues (×10⁴ CFU/g)
	Liver
		D1			D3			D5			D7
		Mean	SD	n	Mean	SD	n	Mean	SD	n	Mean	SD	n
	PBS	50.4	5.6	3	89.7	8.1	3	111.3	10.7	3	91.2	8.4	3
	GL	44.6	5.8	3	79.3	7.2	3	90.5	9.8	3	51.1	6	3
	FFC	20.8	3.5	3	29.7	4.8	3	10.6	2.9	3	3.2	1.3	3
	Spleen
		D1			D3			D5			D7
		Mean	SD	n	Mean	SD	n	Mean	SD	n	Mean	SD	n
	PBS	15.4	2.3	3	30.1	3.6	3	35.7	4.1	3	29.8	3.5	3
	GL	13.2	2	3	25.4	3.1	3	29.6	3.8	3	18.5	2.4	3
	FFC	5.6	1.2	3	8.4	1.8	3	3.1	0.9	3	0.8	0.4	3
	Trunk Kidney
		D1			D3			D5			D7
		Mean	SD	n	Mean	SD	n	Mean	SD	n	Mean	SD	n
	PBS	39.8	4.7	3	70.6	7.4	3	81.5	8.8	3	69.7	7.2	3
	GL	35.4	4.2	3	59.2	6.1	3	65.8	7.3	3	39.5	5	3
	FFC	15.3	2.9	3	19.6	3.5	3	8.2	2.1	3	1.6	0.7	3
	Head Kidney
		D1			D3			D5			D7
		Mean	SD	n	Mean	SD	n	Mean	SD	n	Mean	SD	n
	PBS	60.5	6.8	3	101.2	9.4	3	119.8	12.3	3	98.7	10.5	3
	GL	45.7	5.6	3	74.9	7.8	3	84.1	8.9	3	50.6	5.3	3
	FFC	24.8	3.4	3	29.5	4.1	3	15.1	2.8	3	5.3	1.6	3
	Muscle
		D1			D3			D5			D7
		Mean	SD	n	Mean	SD	n	Mean	SD	n	Mean	SD	n
	PBS	80.6	8.2	3	149.7	13.5	3	181.4	16.2	3	151.3	14	3
	GL	59.4	6.4	3	101.2	10.3	3	79.6	8.5	3	50.8	6.3	3
	FFC	29.5	4.5	3	20.3	3.4	3	10.1	2.2	3	4.8	1.5	3

## Sheet: Figure 3
	D1 Percentage of blood cells (%, Mean ± SD, n=3)					D3 Percentage of blood cells (%, Mean ± SD, n=3)					D7 Percentage of blood cells (%, Mean ± SD, n=3)
		RBC	WBC	Thr.			RBC	WBC	Thr.			RBC	WBC	Thr.
	control	90.5±1.4	5.0±0.6	4.8±0.4		control	90.6±1.2	5.1±0.5	4.7±0.3		control	90.4±1.5	5.2±0.6	4.8±0.4
	PBS	87.2±2.1	7.1±0.9	4.7±0.5		PBS	84.8±2.8	7.8±1.1	4.6±0.4		PBS	83.5±3.4	8.3±1.5	4.5±0.5
	GL	89.3±1.8	6.0±0.7	4.8±0.4		GL	88.5±2.0	5.6±0.8	4.7±0.3		GL	89.8±1.9	5.1±0.7	4.8±0.3
	FFC	89.9±1.3	5.2±0.6	4.7±0.3		FFC	90.3±1.4	5.0±0.5	4.6±0.3		FFC	90.5±1.3	5.0±0.5	4.7±0.3
	D1 Percentage of WBC (%, Mean ± SD, n=3)					D3 Percentage of WBC (%, Mean ± SD, n=3)					D7 Percentage of WBC (%, Mean ± SD, n=3)
		Lym.	Neu.	Mon.			Lym.	Neu.	Mon.			Lym.	Neu.	Mon.
	control	62.0±2.1	29.8±1.7	7.5±0.6		control	62.2±1.9	29.7±1.5	7.6±0.5		control	62.1±2.0	29.6±1.8	7.5±0.6
	PBS	54.8±3.4	37.5±3.0	7.6±0.8		PBS	49.5±4.1	42.1±3.8	8.0±0.9		PBS	45.2±5.0	46.5±4.6	8.8±1.0
	GL	59.2±2.6	33.2±2.3	7.3±0.5		GL	57.8±3.0	34.5±2.7	7.4±0.6		GL	58.5±3.2	32.0±2.8	7.3±0.6
	FFC	61.5±2.0	30.8±1.9	7.4±0.5		FFC	61.8±2.1	30.5±1.8	7.5±0.5		FFC	62.0±2.0	29.8±1.7	7.6±0.5

## Sheet: Figure 4
	TP											ACP
		D1			D3			D7					D1			D3			D7
		Mean	SD	n	Mean	SD	n	Mean	SD	n			Mean	SD	n	Mean	SD	n	Mean	SD	n
	PBS	120	1.8	3	115	1.2	3	107.5	1.4	3		PBS	100	4.24	3	74.5	3.54	3	53.5	2.12	3
	GL	125	2.1	3	131.5	3.6	3	135.5	2.3	3		GL	113	4.49	3	124	2.83	3	121.5	3.54	3
	FFC	128	2.2	3	131.5	1.7	3	140	2.4	3		FFC	126	4.24	3	133.5	7.78	3	133.5	3.54	3
	SOD											LZM
		D1			D3			D7					D1			D3			D7
		Mean	SD	n	Mean	SD	n	Mean	SD	n			Mean	SD	n	Mean	SD	n	Mean	SD	n
	PBS	87.05	2.37	3	75.21	0.59	3	60.66	1.74	3		PBS	77	1.84	3	64.25	1.63	3	49.95	1.91	3
	GL	92.15	1.92	3	91.4	2.44	3	88.4	1.22	3		GL	82.15	1.77	3	81.4	3.11	3	88.75	1.91	3
	FFC	96.85	1.96	3	87.73	2.33	3	93.15	1.94	3		FFC	87.15	2.05	3	88.2	3.49	3	98	1.69	3

## Sheet: Figure 8
		Relative mRNA expression of immune-related genes in head kidney and spleen of fish at different days post challenge
		Tissue	Gene	Group	D1 Relative expression (Mean ± SD, n=3)			D3 Relative expression (Mean ± SD, n=3)			D7 Relative expression (Mean ± SD, n=3)
		Head Kidney	IL-1β	PBS	2.83	0.21	3	4.42	0.25	3	2.75	0.23	3
				GL	3.86	0.19	3	5.42	0.19	3	3.61	0.17	3
				FFC	3.45	0.15	3	4.68	0.11	3	2.95	0.1	3
			TNF-α	PBS	2.23	0.18	3	3.89	0.17	3	4.21	0.21	3
				GL	3.56	0.16	3	4.23	0.18	3	4.85	0.14	3
				FFC	3.35	0.12	3	4.01	0.09	3	4.56	0.08	3
			IL-10	PBS	0.68	0.15	3	0.35	0.18	3	0.62	0.12	3
				GL	0.92	0.18	3	1.32	0.21	3	1.68	0.23	3
				FFC	1.85	0.22	3	2.98	0.25	3	3.35	0.28	3
			NF-κB 1	PBS	0.78	0.14	3	0.52	0.16	3	0.75	0.13	3
				GL	0.85	0.12	3	0.65	0.11	3	0.82	0.1	3
				FFC	1.65	0.14	3	1.58	0.12	3	1.78	0.16	3
			C3	PBS	0.62	0.11	3	0.84	0.17	3	0.98	0.14	3
				GL	0.85	0.15	3	1.28	0.15	3	1.98	0.15	3
				FFC	1.25	0.15	3	1.62	0.13	3	2.05	0.18	3
			IL-2	PBS	0.75	0.11	3	0.42	0.09	3	0.71	0.1	3
				GL	0.82	0.1	3	1.68	0.08	3	1.48	0.07	3
				FFC	1.08	0.09	3	1.65	0.11	3	1.42	0.13	3
		Spleen	IL-1β	PBS	2.15	0.23	3	3.72	0.31	3	3.26	0.24	3
				GL	2.59	0.21	3	4.23	0.2	3	4.01	0.16	3
				FFC	2.31	0.18	3	3.88	0.12	3	3.49	0.11	3
			TNF-α	PBS	2.05	0.13	3	3.29	0.17	3	4.15	0.12	3
				GL	2.68	0.19	3	3.87	0.13	3	4.79	0.16	3
				FFC	2.61	0.15	3	3.67	0.12	3	4.6	0.11	3
			IL-10	PBS	0.52	0.14	3	0.28	0.16	3	0.48	0.13	3
				GL	0.75	0.15	3	0.98	0.17	3	1.15	0.18	3
				FFC	1.58	0.2	3	2.56	0.26	3	2.98	0.29	3
			NF-κB 1	PBS	0.65	0.12	3	0.42	0.11	3	0.58	0.1	3
				GL	0.72	0.11	3	0.52	0.09	3	0.65	0.1	3
				FFC	1.32	0.16	3	1.28	0.14	3	1.52	0.15	3
			C3	PBS	0.58	0.1	3	0.86	0.1	3	1.14	0.1	3
				GL	0.78	0.09	3	0.95	0.13	3	1.65	0.11	3
				FFC	1.18	0.11	3	1.52	0.11	3	1.38	0.13	3
			IL-2	PBS	0.68	0.1	3	0.38	0.08	3	0.55	0.09	3
				GL	0.75	0.1	3	1.39	0.09	3	1.13	0.1	3
				FFC	1.08	0.12	3	1.35	0.13	3	1.18	0.11	3
